# Supplementary material for: Molecular Basis of Antigenic Drift in Serotype O Foot-and-Mouth Disease Viruses (2013–2018) from Southeast Asia
Source: Viruses. 2021 Sep 21;13(9):1886. doi: 10.3390/v13091886 (PMC8473337; doi:10.3390/v13091886)
Supplement: Supplementary file 1 [file viruses-13-01886-s001.zip]

Archive with 1 entries (1 files):
- viruses-1336665-supplementary.pdf
